# Supplementary material for: Effect of diacerein on renal function and inflammatory cytokines in participants with type 2 diabetes mellitus and chronic kidney disease: A randomized controlled trial
Source: PLoS One. 2017 Oct 19;12(10):e0186554. doi: 10.1371/journal.pone.0186554 (PMC5648185; doi:10.1371/journal.pone.0186554)
Supplement: S1 File — (XLSX) [file pone.0186554.s006.xlsx]

## Sheet: Diacereina-FP4_ajustado_com_tud
grupo	sex	hba1c_baseline	creatinina_baseline	proteina_c_reativa_baseline	glucose_baseline	SBP_baseline	DBP_baseline	nausea30	vomiting30	diarrheia30	loose_stools30	abdominal_pain30	dark_urine30	pruritus30	other30	nausea60	vomiting60	diarrheia60	loose_stools60	abdominal_pain60	dark_urine60	pruritus60	other30	hba1c_final_estimada	creatinin_final	albumin_creat_baseline	albumin_creat_final_estimada	glucose_final	glucose_final_estimada	nausea90	vomiting90	diarrheia90	loose_stools90	abdominal_pain90	dark_urine90	pruritus90	other90	age	durationDM	TFGbasal	TFGfinal	controlemet_baseline	controlemet_final	controlemet_finalg	microalbuminuriag	lnalbuminuriaLB	lnalbuminuriaET	PAS24_baseline	PAD24_baseline
placebo	male	10	1.2	7.9	156	100	60	0	0	0	0	0	0	0	0	0	0	0	0	0	0	0	0	8.4	1.39	95.9	17.2	204	204	0	0	0	0	0	0	0	0	67.1068	17.1726	62.1501	52.0316	2	2	1	0	4.56331	2.84491	112	65
diacerein	female	10.8	0.64	14.1	329	130	70	0	0	0	0	0	0	0	0	0	0	0	0	0	0	0	0	9.1	0.8	118.8	445.1	306	306	0	0	0	0	0	0	0	0	55	13.1315	100.78	83.2643	2	2	1	0	4.77744	6.0983	129	69
diacerein	female	9.7	0.91	7.1	176	160	80	0	0	0	0	0	0	0	0	0	0	0	0	0	0	0	0	10	0.91	161.2	762.2	238	238	0	0	0	0	0	0	0	0	61.7973	15.1342	67.9324	67.9324	2	2	1	0	5.08265	6.63621	134	89
placebo	male	7.5	1.21	2	71	140	80	0	0	0	0	0	0	0	0	0	0	0	0	0	0	0	0	5.8	1.06	47.1	79.1	88	88	0	0	0	0	0	0	0	0	61.3808	18.4411	64.055	75.1702	1	0	0	0	3.85227	4.37071	115	73
placebo	male	10	1.71	5.6	172	130	80	0	0	0	0	0	0	0	1	0	0	0	0	0	0	0	0	10.9	2.06	49.7	43	117	117	0	0	0	0	0	0	0	0	66.5151	23.1397	40.671	32.4722	2	1	0	0	3.906	3.7612	135	75
placebo	male	7.5	1.13	1.9	158	130	70	0	0	0	0	0	0	0	0	0	0	0	0	0	0	0	1	8.5	1.2	92.9	13.9	161	161	0	0	0	0	0	0	0	0	63.663	19.137	68.471	63.6719	2	2	1	0	4.53152	2.63189	128	81
diacerein	female	9.7	0.61	23.9	286	160	90	0	0	0	0	0	1	0	0	0	0	0	0	0	1	0	0	9.8	0.69	13	21.2	278	278	0	0	0	0	0	0	0	0	50.0548	13.1315	106.004	101.792	2	2	1	0	2.56495	3.054	127	88
diacerein	male	8.7	1.21	35.4	189	140	80	0	0	0	0	0	0	0	0	0	0	0	0	0	0	0	0	8.2	1.66	92	88.4	196	196	0	0	0	0	0	0	0	0	79.7425	27.1808	56.3036	38.4161	2	2	1	0	4.52179	4.48187	149	81
placebo	male	10	1.16	1.9	242	160	100	0	0	0	0	0	0	0	0	0	0	0	0	0	0	0	0	9.4	1.31	668.6	88.1	216	216	0	0	0	0	0	0	0	0	63.3507	7.16712	66.4816	57.3918	2	2	1	1	6.50519	4.47847	157	105
diacerein	male	10.7	0.86	1.1	119	130	80	0	0	0	0	0	0	0	0	0	0	0	0	0	0	0	0	7.4	0.75	73.9	294.2	122	122	0	0	0	0	0	0	0	1	66.7123	14.1726	91.8237	95.113	1	1	0	0	4.30271	5.68426	159	93
placebo	male	9.7	1.4	3.4	160	130	70	0	0	0	0	0	0	0	0	0	0	0	0	0	0	0	0	10.1	1.88	91.6	58.6	201	201	0	0	0	0	0	0	0	0	72.6548	9.16712	49.611	34.7368	2	2	1	0	4.51743	4.07073	125	83
diacerein	male	8.1	0.9	7.1	86	110	60	0	0	0	0	0	0	0	0	0	0	0	0	0	0	0	0	7.8	0.99	177.1	57.1	60	60	0	0	0	0	0	0	0	0	68.8027	34.1863	88.8101	77.4953	1	1	0	0	5.17671	4.0448	120	68
diacerein	female	9.1	1.02	7.4	170	110	65	0	0	0	0	0	0	0	0	0	0	0	0	0	0	0	0	8.8	1	162.5	49.9	234	234	0	0	0	0	0	0	0	0	52.0384	13.189	63.3771	64.9127	2	2	1	0	5.09068	3.91002	112	71
placebo	female	10.9	0.71	7.9	266	120	70	0	0	0	0	0	0	0	0	0	0	0	0	0	0	0	0	10.8	0.72	137.8	107.8	299	299	0	0	0	0	0	0	0	0	46.7808	5.18356	101.906	100.197	2	2	1	0	4.9258	4.68028	122	85
placebo	male	7.5	1.53	1	139	130	70	0	0	0	0	0	0	0	0	0	0	0	0	0	0	0	0	7.7	1.31	281.8	66	117	117	0	0	0	0	0	0	0	0	67.3753	23.1781	46.2446	55.792	2	1	0	0	5.6412	4.18965	127	78
diacerein	male	7.5	1.03	2.9	182	140	80	0	0	0	0	0	0	0	0	0	0	0	0	0	0	0	0	6.9	1.02	131.2	198.9	200	200	0	0	0	0	0	0	0	0	65.1452	16.1726	75.7943	76.6936	2	1	0	0	4.87672	5.2928	155	94
diacerein	female	10.9	0.97	10.1	196	130	80	0	0	0	0	0	0	0	0	0	0	0	0	0	0	0	0	9.9	0.91	102.9	28.8	122	122	0	0	0	0	0	0	0	0	65.1288	18.1562	61.431	66.3611	2	1	0	0	4.63376	3.36038	139	85
placebo	female	8.2	0.77	23.4	147	140	90	0	0	0	0	0	0	0	0	0	0	0	0	0	0	0	0	7.6	0.8	252.2	15.9	240	240	0	0	0	0	0	0	0	0	57.8521	19.1753	85.4725	81.6127	2	2	1	0	5.53022	2.76632	120	62
placebo	female	9.1	0.75	6.9	191	150	90	0	0	0	0	0	0	0	0	0	0	0	0	0	0	0	0	8.2	0.67	22.9	52.4	223	223	0	0	0	0	0	0	0	0	50.3699	4.30137	92.9974	102.555	2	2	1	0	3.13114	3.95891	132	91
diacerein	female	10.4	0.9	4.6	207	130	80	0	0	0	0	0	0	0	0	0	0	0	0	0	0	1	0	10.7	0.94	226.9	94.2	113	113	0	0	0	0	0	0	0	0	70.326	15.1726	64.8425	61.5215	2	1	0	0	5.42451	4.54542	142	83
diacerein	female	9.9	0.73	8.3	141	120	80	0	0	0	0	0	0	0	0	0	0	0	0	0	0	0	0	9.6	0.73	72.2	27.3	179	179	0	0	0	0	0	0	0	0	38.6384	9.16712	104.34	104.34	2	2	1	0	4.27944	3.30689	109	73
diacerein	female	9.3	0.82	7	170	110	70	0	1	0	0	0	0	1	0	1	0	0	0	0	0	0	0	8.7	0.98	752.1	69.5	216	216	0	0	0	0	0	0	0	0	54.2548	14.1534	81.2395	65.4901	2	2	1	1	6.62287	4.24133	138	80
placebo	female	7.5	1.31	3.2	40	150	90	0	0	1	0	0	0	0	0	0	0	0	0	0	0	0	0	7.2	1.32	1265.4	128	199	199	0	0	0	0	0	0	0	0	63.4274	18.1562	43.2318	42.8362	1	2	1	1	7.14314	4.85203	131	77
placebo	male	7.5	1.75	3.1	104	130	80	0	0	0	0	0	0	0	0	0	0	0	0	0	0	0	0	9.5	1.9	168.4	62	200	200	0	0	0	0	0	0	0	0	76.0329	13.1507	36.992	33.491	1	2	1	0	5.12634	4.12713	130	89
diacerein	male	9.3	1.92	15.8	44	120	80	0	0	0	0	0	0	0	0	0	0	0	0	0	0	0	0	7.8	2.1	369.3	89.3	79	79	0	0	0	0	0	0	0	0	70.1041	7.14795	34.476	30.9361	1	1	0	1	5.91161	4.492	139	76
placebo	male	7.5	1.08	2.8	136	120	80	0	0	0	0	0	0	0	0	0	0	0	0	0	0	0	0	7.3	1.01	539.7	110.1	172	172	0	0	0	0	0	0	0	0	64.7479	11.0822	71.7727	77.8294	2	2	1	1	6.29101	4.70139	109	69
placebo	male	7.9	1.32	15.9	59	110	70	0	0	0	0	0	0	0	0	0	0	0	0	0	0	0	0	6.8	1.47	212.3	753.1	277	277	0	0	0	0	0	0	0	0	77.1479	21.137	51.6137	45.3161	1	1	0	0	5.358	6.6242	111	68
diacerein	male	7.5	1.12	11.2	126	140	70	0	0	0	0	0	0	0	0	0	0	0	0	0	0	0	0	6.6	1.03	41.8	19.8	162	162	0	0	0	0	0	1	0	0	65.411	13.1315	68.3662	75.6529	2	1	0	0	3.7329	2.98568	126	55
diacerein	male	10.8	0.98	2.7	185	120	80	0	0	0	0	0	0	0	0	0	0	0	0	0	1	0	0	10.3	0.89	20.2	623	251	251	0	0	0	0	0	0	0	0	38.8603	1.2	96.8173	107.81	2	2	1	0	3.00568	6.43455	121	85
diacerein	male	7.8	1.04	4	68	130	80	0	0	1	0	0	0	0	0	0	0	0	0	0	0	0	0	6.5	1.06	95.8	32.4	168	168	0	0	0	0	0	0	0	0	66.6712	8.20548	74.1153	72.4279	1	1	0	0	4.56226	3.47816	139	77
placebo	male	8.4	1.57	2.2	72	130	80	0	0	0	0	0	0	0	0	0	0	0	0	0	0	0	0	6.1	1.85	2377.6	75.9	123	123	0	0	0	0	0	0	0	0	57.0192	4.22192	48.2064	39.5309	1	0	0	1	7.77385	4.32942	140	86
placebo	female	9.2	0.72	7.2	190	140	95	0	0	0	0	0	0	0	0	0	0	0	0	0	0	0	0	10.6	0.78	20.5	6.2	328	328	0	0	0	0	0	0	0	0	37.9836	10.2274	106.584	96.7532	2	2	1	0	3.02042	1.82455	123	87
diacerein	male	9.8	0.99	2.6	176	130	80	0	0	0	0	0	0	0	0	0	0	0	0	0	0	0	0	9.3	0.96	2377.6	99.8	253	253	0	0	0	0	0	0	0	0	59.3726	13.2274	82.8027	85.9412	2	2	1	1	8.89085	4.60317	139	77
placebo	female	10.9	1.11	14.6	195	140	90	0	0	0	0	0	0	0	0	0	0	0	0	0	0	0	0	12	1.03	869.4	2485.3	372	372	0	0	0	0	0	0	0	0	53.7507	23.2356	65.1713	71.3397	2	2	1	1	6.7678	7.81815	122	86
diacerein	male	8.3	1.65	1	149	130	70	0	0	0	0	0	0	0	0	0	0	0	0	0	0	0	0	6.9	1.66	2207.2	281.1	237	237	0	0	0	0	0	0	0	0	62.6849	11.2274	43.6239	43.3063	2	1	0	1	7.69948	5.63871	121	71
placebo	male	8.4	0.99	2.3	84	160	70	0	0	0	0	0	0	0	0	0	0	0	0	0	0	0	1	6.7	0.94	783.2	346.5	49	49	0	0	0	0	0	0	0	0	74.9233	24.1918	74.234	79.0341	1	0	0	1	6.66339	5.84788	140	72
diacerein	female	10.8	1.03	29.5	171	120	80	0	0	0	0	0	0	0	0	0	0	0	0	0	0	0	0	11.6	0.93	48.5	64.4	329	329	0	0	0	0	0	0	0	0	61.6658	14.2521	58.5381	66.2313	2	2	1	0	3.88156	4.16511	150	81
placebo	female	9.3	0.94	9.5	62	140	80	0	0	0	0	0	0	0	0	0	0	0	0	0	0	0	0	8.5	0.86	218	11	198	198	0	0	0	0	0	0	0	0	72.3288	14.2493	60.6621	67.5492	1	2	1	0	5.3845	2.3979	127	76
placebo	male	8.8	1.15	1.6	151	130	80	0	0	0	0	0	0	0	0	0	0	0	0	0	0	0	0	8.9	1.04	279.1	86.1	81	81	0	0	1	0	0	0	0	0	45.8959	5.37808	75.9447	85.7606	2	1	0	0	5.63157	4.45551	147	89
diacerein	female	9.3	1.31	1.3	129	130	80	1	1	1	1	1	0	0	0	1	0	0	1	0	0	0	0	8.3	1.73	746.4	49.5	78	78	0	0	0	1	0	0	0	0	54.3863	24.2548	46.0666	32.9131	2	1	0	1	6.61526	3.90197	145	82
placebo	female	9.4	1.73	26.3	118	130	70	0	0	0	0	0	0	0	0	0	0	0	0	1	0	0	0	6	0.95	42.2	22.1	68	68	0	0	1	0	0	0	0	0	71.9479	4.27945	29.0933	60.0514	1	0	0	0	3.74242	3.09558	121	69
placebo	male	10.7	0.98	4.4	117	120	70	0	0	0	0	0	0	0	0	0	0	0	0	0	0	0	0	9.1	0.9	89.7	69.8	217	217	0	0	0	0	0	0	0	0	46.2411	5.39178	91.9255	101.894	1	2	1	0	4.49647	4.24563	114	75
diacerein	male	7.9	1.63	1.3	130	140	80	0	0	0	0	0	0	0	0	0	0	0	0	0	0	0	0	7.5	1.52	15	18.8	100	100	0	0	0	0	0	0	0	0	69.789	14.4055	42.1167	45.829	2	1	0	0	2.70805	2.93386	124	70
diacerein	male	9	1.38	64.1	43	140	80	0	0	0	0	0	0	0	0	0	0	0	0	0	0	0	0	11.4	1.17	6.1	7.7	111	111	0	0	0	0	0	0	0	0	59.9753	0.345205	55.1842	67.3739	1	1	0	0	1.80829	2.04122	104	68
placebo	male	7.5	1.41	3	92	120	70	0	0	0	0	0	0	0	0	0	0	0	0	0	0	0	0	6.7	1.34	7.4	109.4	90	90	0	0	0	0	0	0	0	0	79.4685	9.16712	46.8871	49.8643	1	0	0	0	2.00148	4.69501	126	78
diacerein	female	7.5	0.72	7.7	92	130	80	0	0	0	0	0	1	0	0	0	0	0	0	0	1	0	0	6.7	0.68	236.9	492.9	75	75	0	0	0	0	0	1	0	0	39.3123	1.40822	105.594	110.299	1	0	0	0	5.46764	6.20031	119	77
placebo	female	9.5	1.37	3.2	75	120	70	0	0	0	0	0	0	0	0	0	0	0	0	0	0	0	0	8.5	1.29	623.4	94.1	92	92	0	0	0	0	0	0	0	0	69.2274	26.2959	39.3183	42.2851	1	1	0	1	6.43519	4.54436	126	72
diacerein	female	7.8	0.76	98.8	50	130	90	0	0	0	0	0	0	0	0	0	0	0	0	0	1	0	0	7.4	0.73	110.9	98	39	39	0	0	0	0	0	0	0	0	50.1973	4.29863	91.6311	96.2032	1	1	0	0	4.70863	4.58497	130	95
diacerein	male	7.8	0.78	1.2	46	130	80	0	0	0	0	0	0	0	0	0	0	0	0	0	0	0	0	7.1	0.81	84.4	85.6	34	34	0	0	0	0	0	0	0	0	56.3671	0.375342	102.788	99.0976	1	1	0	0	4.43557	4.44969	132	86
placebo	male	8	0.91	6	116	140	90	0	0	0	0	0	0	0	0	0	0	0	0	0	0	0	0	6.9	0.91	62.2	66	121	121	0	0	0	0	0	0	0	0	63.6411	10.3726	88.9742	88.9742	1	0	0	0	4.13035	4.18965	140	85
placebo	male	7.7	1.23	1.5	104	130	80	0	0	0	0	0	0	0	0	0	0	0	0	0	0	0	0	7.4	1.19	42.3	42.4	89	89	0	0	0	0	0	0	0	0	73.8438	16.726	57.5339	59.8801	1	1	0	0	3.74479	3.74715	115	72
diacerein	male	8.2	1.02	1	142	120	70	0	0	0	0	0	0	0	0	0	0	0	0	0	0	0	0	8.1	1.02	67.5	82.2	107	107	0	0	0	0	0	0	0	0	30	13.5123	99.6048	99.6048	2	1	0	0	4.21213	4.40916	132	81
diacerein	male	9.8	1.19	1	146	110	70	0	0	0	0	0	0	0	0	0	0	0	0	0	0	0	0	9.1	0.97	4.9	6.6	82	82	0	0	0	0	0	0	0	0	51.5836	19.4548	70.0154	89.6443	2	1	0	0	1.58924	1.88707	97	63
placebo	male	8.2	1.28	1.9	41	120	80	0	0	0	0	0	0	0	0	0	0	0	0	0	0	0	0	7.2	1.34	57.8	97.9	69	69	0	0	0	0	0	0	0	0	64.263	16.5534	58.645	55.4853	1	1	0	0	4.05699	4.58395	140	85
placebo	female	10.9	0.83	3.9	313	130	90	0	0	0	0	0	0	0	0	0	0	0	0	0	0	0	0	12.1	0.77	50.7	36.6	299	299	0	0	0	0	0	0	0	0	45.811	7.39452	84.9499	93.0167	2	2	1	0	3.92593	3.60005	112	78
diacerein	female	7.8	1.25	1.8	75	110	70	0	0	1	1	0	0	0	0	0	0	0	0	0	0	0	0	6.2	1.18	36	21.9	131	131	0	0	1	0	0	0	0	0	79.0685	6.22466	40.9924	43.9504	1	1	0	0	3.58352	3.08649	157	87
placebo	male	7.6	1.46	9.8	57	140	80	0	0	0	0	0	0	0	0	0	0	0	0	0	0	0	0	7.5	1.3	3.8	66	278	278	0	0	0	0	0	0	0	0	65.8192	9.28219	49.4764	56.9302	1	2	1	0	1.335	4.18965	118	66
diacerein	female	10.2	1.06	5.8	231	120	70	0	0	0	0	0	0	0	0	0	0	0	0	0	0	0	0	10.3	1.19	75.7	85.6	154	154	0	0	0	0	0	0	0	0	62.0521	12.589	56.3879	49.028	2	2	1	0	4.32678	4.44969	141	82
placebo	male	7.7	1.76	1.1	162	130	80	0	0	0	0	0	0	0	0	0	0	0	0	0	0	0	0	8.1	1.63	24.8	11.6	269	269	0	0	0	0	0	0	0	0	69.5808	14.5534	38.4414	42.1784	2	2	1	0	3.21084	2.45101	117	76
diacerein	female	10.3	1.12	2.9	203	130	70	0	0	0	0	0	0	0	0	0	0	0	0	0	0	0	0	7.8	0.99	11	96.1	182	182	0	0	0	0	0	0	0	0	68.2411	9.43836	50.512	58.6376	2	2	1	0	2.3979	4.56539	119	66
placebo	male	9.3	1.58	1.5	238	170	90	0	0	0	0	0	0	0	0	0	0	0	0	0	0	0	1	11.4	1.48	57.9	44.7	382	382	0	0	0	0	0	0	0	0	60.7096	3.54521	46.6135	50.4478	2	2	1	0	4.05872	3.79997	168	108
diacerein	female	7.5	0.87	3	91	140	80	0	0	0	0	0	0	0	0	0	0	0	0	0	0	0	0	5.4	0.84	60.7	62.4	66	66	0	0	0	0	0	0	0	0	64.189	3.39726	70.5314	73.5881	1	0	0	0	4.10594	4.13357	131	74
diacerein	male	7.5	1.3	2.9	84	110	70	0	0	0	0	0	1	0	0	0	0	0	0	0	0	0	0	7.9	1.26	54.2	33.3	190	190	0	0	0	0	0	0	0	0	66.8575	31.5589	56.5165	58.6928	1	2	1	0	3.99268	3.50556	113	69
placebo	female	7.6	1.22	8.6	89	130	80	0	0	0	0	0	0	0	0	0	0	0	0	0	0	0	0	5.7	1.22	29.3	60.1	100	100	0	0	0	0	0	0	0	0	58.1014	3.22192	48.913	48.913	1	0	0	0	3.37759	4.09601	130	82
diacerein	male	9.3	1.2	1	93	140	90	0	0	0	0	0	1	0	0	0	0	0	1	1	0	0	0	6.8	1.28	90	8.1	62	62	0	0	0	0	1	0	0	0	65.7836	1.56164	62.7305	58.0219	1	0	0	0	4.49981	2.09186	117	80
placebo	female	10.8	0.91	8.5	337	160	100	0	0	0	0	0	0	0	1	0	0	0	0	0	0	0	0	11	0.82	390.3	390.3	255	255	0	0	0	0	0	0	0	0	60.0849	18.2521	68.7544	77.9796	2	2	1	1	5.96692	#NULL!	150	85
diacerein	female	8.5	1.32	3	136	110	60	0	0	0	1	0	0	0	0	0	0	0	0	0	0	0	0	8.9	1.59	30	19.5	148	148	0	0	0	0	0	0	0	0	63.8027	29.7096	42.7234	34.1154	2	2	1	0	3.4012	2.97041	128	70
placebo	female	9.1	0.95	2.2	40	120	60	0	0	0	0	0	0	0	0	1	0	0	0	0	0	0	0	7.4	0.89	493.4	10	79	79	0	0	0	0	0	0	0	0	59.6493	24.3123	65.4701	70.8432	1	1	0	1	6.20132	2.30259	115	69
diacerein	male	7.5	1.12	13	107	110	60	0	0	0	0	0	1	0	0	0	0	0	0	0	0	0	0	8	1.14	59.5	86.1	90	90	0	0	0	0	0	0	0	0	69.2466	23.5973	66.5487	65.1398	1	1	0	0	4.08598	4.45551	130	76
placebo	male	9.6	1.03	1.3	214	130	80	0	0	0	0	0	0	0	0	0	0	0	0	0	0	0	0	10	1.09	71.4	80.7	191	191	0	0	0	0	0	0	0	0	52.5863	19.6959	82.7848	77.3076	2	2	1	0	4.2683	4.39074	132	85
diacerein	male	10.1	1.18	5.4	266	120	70	0	0	0	0	0	0	0	0	0	0	0	0	0	0	0	0	10.1	#NULL!	16.7	16.7	#NULL!	266	0	0	0	0	0	0	0	0	79.7425	9.72055	56.5557	#NULL!	2	2	1	0	2.81541	#NULL!	110	61
placebo	male	9.8	1.18	3.9	171	130	90	0	0	0	0	0	0	0	0	0	0	0	0	0	0	0	0	10.1	1.12	92.9	121.9	243	243	0	0	0	0	0	0	0	0	68.8548	2.34247	62.6519	66.7321	2	2	1	0	4.53152	4.8032	102	66
[truncated: 37 more columns]
